# Supplementary material for: Noise Source and Individual Physiology Mediate Effectiveness of Bird Songs Adjusted to Anthropogenic Noise
Source: Sci Rep. 2018 Mar 2;8:3942. doi: 10.1038/s41598-018-22253-5 (PMC5834586; doi:10.1038/s41598-018-22253-5)
Supplement: Supplementary file 2 — Supplementary Datasets [file 41598_2018_22253_MOESM2_ESM.xlsx]

## Sheet: 20170719_summary_SAVS_playbacks
	Band.number	Treatment	InfrastructureType	diff.s.c	Observer	Date	Playback	StartTime	totalSongs	totalCalls	totalAttack	totalWingFlicks	minApproach	timeminApproach	lntimeminApproach	acute	basal	diff	DistanceToInfrastructureKm	cap_playback_intervals	playback_intervals
1	251152668	Adjusted	SCREWPUMP	-0.568165	SO	2015-05-28	1	06:32:00	0	4	5	1	0	80	4.38203	33.28	6.42	26.86	0.213	-0.0243056	NA
2	251152602	Adjusted	PUMPJACK	-0.652873	MEC	2015-06-17	2	05:51:00	6	0	0	0	999	20	2.99573	40.36	14.92	25.44	0.368	1.85625	NA
3	251152603	Unadjusted	PUMPJACK	-0.988127	SO	2015-07-02	1	09:50:00	3	0	0	0	10	20	2.99573	29.44	9.62	19.82	0.265	17.0562	NA
4	251152607	Adjusted	CONTROL	-0.254386	SO	2015-06-05	3	07:42:00	2	0	0	2	20	230	5.43808	37.76	5.64	32.12	0.339	13.8944	NA
5	251152610	Adjusted	PUMPJACK	-1.95213	MEC	2015-06-06	2	06:20:00	0	0	0	1	999	40	3.68888	23.32	19.66	3.66	0.341	15.9201	NA
6	251152611	Unadjusted	PUMPJACK	1.12282	CMC	2015-06-24	1	06:40:00	1	2	0	0	20	250	5.52146	86.3667	31.16	55.2067	0.335	33.934	NA
7	251152611	Adjusted	PUMPJACK	1.12282	CMC	2015-06-24	2	08:20:00	0	2	0	0	999	110	4.70048	86.3667	31.16	55.2067	0.335	34.0035	1.66667
8	251152612	Unadjusted	PUMPJACK	-0.11599	MEC	2015-06-18	1	08:30:00	1	2	5	0	3	200	5.29832	61.04	26.6	34.44	0.173	28.9833	NA
9	251152616	Unadjusted	PUMPJACK	0.0550179	SO	2015-06-12	2	06:05:00	2	3	2	0	12	40	3.68888	45.2667	7.96	37.3067	0.199	24.9285	NA
10	251152616	Adjusted	PUMPJACK	0.0550179	SO	2015-06-15	3	09:05:00	1	0	0	0	20	20	2.99573	45.2667	7.96	37.3067	0.194	28.0535	3.125
11	251152617	Unadjusted	CONTROL	-1.01437	EG	2015-06-01	1	06:02:00	0	0	0	0	5	190	5.24702	22.6	3.22	19.38	0.16	16.8347	NA
12	251152617	Adjusted	CONTROL	-1.01437	EG	2015-06-01	2	08:41:00	0	0	0	2	8	270	5.59842	22.6	3.22	19.38	0.16	16.9451	2.65
13	251152639	Unadjusted	CONTROL	-0.668383	SO	2015-06-14	1	05:30:00	0	0	0	0	12	50	3.91202	43.4	18.22	25.18	0.406	29.9069	NA
14	251152645	Unadjusted	PUMPJACK	0.219265	EG	2015-06-08	2	09:30:00	0	0	1	0	999	210	5.34711	49.76	9.7	40.06	0.314	21.0542	NA
15	251152645	Adjusted	PUMPJACK	0.219265	EG	2015-06-08	1	07:50:00	3	0	0	0	999	40	3.68888	49.76	9.7	40.06	0.314	20.9847	1.66667
16	251152651	Adjusted	SCREWPUMP	-0.997672	MEC	2015-06-24	1	07:26:00	3	0	0	0	999	100	4.60517	33.68	14.02	19.66	0.275	2.03889	NA
17	251152664	Adjusted	SCREWPUMP	-0.788884	MEC	2015-06-30	2	09:25:00	0	0	0	0	11	10	2.30259	37.08	13.92	23.16	0.157	40.9778	NA
18	251152667	Unadjusted	SCREWPUMP	0.346924	SO	2015-07-07	2	07:55:00	13	0	0	0	20	120	4.78749	45.2	3	42.2	0.208	45.959	NA
19	251152667	Adjusted	SCREWPUMP	0.346924	SO	2015-07-06	1	10:05:00	1	0	0	0	15	300	5.70378	45.2	3	42.2	0.208	45.0493	21.8333
20	251152678	Adjusted	CONTROL	NA	SO	2015-06-01	2	08:35:00	1	0	0	0	999	270	5.59842	NA	30.72	NA	0.43	13.0229	NA
21	251152679	Adjusted	CONTROL	0.669054	SO	2015-06-01	2	09:28:00	2	2	0	0	999	100	4.60517	83.3	35.7	47.6	0.264	16.9806	NA
22	251152700	Unadjusted	SCREWPUMP	-0.111217	CMC	2015-06-15	1	07:26:00	0	0	0	0	1	250	5.52146	40	5.48	34.52	0.093	1.04028	NA
23	251152728	Unadjusted	CONTROL	-0.763829	MEC	2015-06-25	2	08:15:00	0	0	0	0	8	280	5.63479	30.2	6.62	23.58	0.101	14.1056	NA
24	251152728	Adjusted	CONTROL	-0.763829	MEC	2015-06-25	1	07:02:00	0	0	0	0	999	210	5.34711	30.2	6.62	23.58	0.101	14.0549	1.21667
25	251152732	Unadjusted	SCREWPUMP	-1.40242	SO	2015-06-24	2	08:40:00	3	0	0	0	999	70	4.2485	21.6	8.725	12.875	0.19	1.99931	NA
26	251152748	Unadjusted	CONTROL	-0.901033	EG	2015-07-09	2	08:40:00	3	0	0	0	999	270	5.59842	24.28	3	21.28	0.244	7.00347	NA
27	251152748	Adjusted	CONTROL	-0.901033	EG	2015-07-09	1	07:00:00	0	0	1	0	2	110	4.70048	24.28	3	21.28	0.244	6.93403	1.66667
28	251152772	Adjusted	CONTROL	1.01266	MEC	2015-06-25	1	06:08:00	0	8	2	0	7	10	2.30259	56.36	3	53.36	0.121	2.99792	NA
29	251152782	Unadjusted	PUMPJACK	-1.46058	EG	2015-07-02	2	06:11:00	11	0	0	0	999	70	4.2485	16.4	4.5	11.9	0.137	6.98681	NA
30	251152782	Adjusted	PUMPJACK	-1.46058	EG	2015-07-02	3	07:35:00	19	0	0	0	999	10	2.30259	16.4	4.5	11.9	0.137	7.04514	1.4
31	251152602	Unadjusted	PUMPJACK	-0.652873	MEC	2015-06-16	1	08:30:00	2	0	0	1	8	180	5.19296	40.36	14.92	25.44	0.368	0.966667	21.35
32	251152603	Adjusted	PUMPJACK	-0.988127	SO	2015-07-03	2	05:45:00	13	0	0	1	7	60	4.09434	29.44	9.62	19.82	0.265	17.8861	19.9167
33	251152607	Unadjusted	CONTROL	-0.254386	SO	2015-06-02	2	06:50:00	1	0	0	1	15	130	4.86753	37.76	5.64	32.12	0.339	10.8583	3.03611
34	251152610	Unadjusted	PUMPJACK	-1.95213	MEC	2015-06-05	1	10:10:00	2	0	0	1	15	160	5.07517	23.32	19.66	3.66	0.341	15.0799	20.1667
35	251152614	Adjusted	SCREWPUMP	0.0247933	EG	2015-06-11	2	06:44:00	1	0	1	0	5	70	4.2485	67.2	30.4	36.8	0.359	22.9674	NA
36	251152624	Unadjusted	SCREWPUMP	-0.027702	EG	2015-06-07	2	07:30:00	1	0	1	0	10	80	4.38203	48.24	12.32	35.92	0.045	17.8889	NA
37	251152624	Adjusted	SCREWPUMP	-0.027702	EG	2015-06-07	1	05:58:00	0	11	0	0	3	20	2.99573	48.24	12.32	35.92	0.045	17.825	1.53333
38	251152636	Unadjusted	CONTROL	0.572415	CMC	2015-06-14	2	06:20:00	0	0	1	1	5	60	4.09434	61.16	15.18	45.98	0.219	29.8618	NA
39	251152636	Adjusted	CONTROL	0.572415	CMC	2015-06-01	1	07:49:00	0	2	0	0	10	40	3.68888	61.16	15.18	45.98	0.221	16.9236	12.9382
40	251152639	Adjusted	CONTROL	-0.668383	SO	2015-06-14	2	06:48:00	4	0	4	2	2	20	2.99573	43.4	18.22	25.18	0.406	29.9611	1.3
41	251152640	Unadjusted	CONTROL	0.765693	CMC	2015-05-27	2	09:38:00	0	0	6	9	0	10	2.30259	65.08	15.86	49.22	0.147	13.0583	NA
42	251152640	Adjusted	CONTROL	0.765693	CMC	2015-05-27	1	07:28:00	0	0	20	11	0	10	2.30259	65.08	15.86	49.22	0.147	12.9681	2.16667
43	251152641	Unadjusted	SCREWPUMP	0.953006	MEC	2015-07-06	2	08:25:00	0	2	0	3	999	130	4.86753	69.96	17.6	52.36	0.199	48.9521	NA
44	251152641	Adjusted	SCREWPUMP	0.953006	MEC	2015-07-06	1	07:14:00	6	1	0	0	20	100	4.60517	69.96	17.6	52.36	0.199	48.9028	1.18333
45	251152646	Unadjusted	CONTROL	NA	MEC	2015-05-29	1	08:48:00	0	0	8	2	0	150	5.01064	NA	NA	NA	0.736	9.00972	NA
46	251152646	Adjusted	CONTROL	NA	MEC	2015-05-29	2	10:19:00	1	0	0	0	20	210	5.34711	NA	NA	NA	0.736	9.07292	1.51667
47	251152647	Unadjusted	PUMPJACK	2.26539	CMC	2015-05-25	2	05:50:00	0	8	10	10	1	60	4.09434	90.08	15.72	74.36	0.119	3.93958	NA
48	251152647	Adjusted	PUMPJACK	2.26539	CMC	2015-05-23	1	05:50:00	17	0	1	0	0	20	2.99573	90.08	15.72	74.36	0.119	1.93958	2
49	251152651	Unadjusted	SCREWPUMP	-0.997672	MEC	2015-06-24	2	09:04:00	5	0	4	12	1	30	3.4012	33.68	14.02	19.66	0.275	2.10694	1.63333
50	251152655	Unadjusted	PUMPJACK	0.784782	SO	2015-06-30	2	08:22:00	12	0	2	3	0	10	2.30259	62.28	12.74	49.54	0.153	11.9417	NA
51	251152655	Adjusted	PUMPJACK	0.784782	SO	2015-06-30	1	06:40:00	5	0	1	0	18	10	2.30259	62.28	12.74	49.54	0.153	11.8708	1.7
52	251152664	Unadjusted	SCREWPUMP	-0.788884	MEC	2015-06-30	1	08:09:00	1	1	2	3	6	10	2.30259	37.08	13.92	23.16	0.157	40.925	1.26667
53	251152665	Unadjusted	SCREWPUMP	-0.309268	MEC	2015-05-28	1	05:35:00	6	2	5	0	0	10	2.30259	37.76	6.56	31.2	0.19	6.94097	NA
54	251152665	Adjusted	SCREWPUMP	-0.309268	MEC	2015-05-28	2	07:01:00	5	0	17	8	0	20	2.99573	37.76	6.56	31.2	0.19	7.00069	1.43333
55	251152668	Unadjusted	SCREWPUMP	-0.568165	SO	2015-05-29	2	07:15:00	3	1	13	8	4	30	3.4012	33.28	6.42	26.86	0.213	1.00556	1.02986
56	251152677	Unadjusted	CONTROL	0.255057	MEC	2015-06-01	2	09:01:00	1	27	5	8	0	20	2.99573	52.48	11.82	40.66	0.347	12.9604	NA
57	251152677	Adjusted	CONTROL	0.255057	MEC	2015-06-01	1	07:00:00	3	0	2	11	1	30	3.4012	52.48	11.82	40.66	0.347	12.8764	2.01667
58	251152678	Unadjusted	CONTROL	NA	SO	2015-06-01	1	06:15:00	0	0	1	0	2	80	4.38203	NA	30.72	NA	0.43	12.9257	2.33333
59	251152679	Unadjusted	CONTROL	0.669054	SO	2015-06-01	1	07:46:00	0	12	5	0	5	30	3.4012	83.3	35.7	47.6	0.264	16.9097	1.7
60	251152700	Adjusted	SCREWPUMP	-0.111217	CMC	2015-06-15	2	08:36:00	0	0	0	0	15	300	5.70378	40	5.48	34.52	0.093	1.08889	1.16667
61	251152703	Unadjusted	PUMPJACK	-0.903419	MEC	2015-06-17	2	07:58:00	16	0	9	0	5	20	2.99573	32.32	11.08	21.24	0.385	0.93125	NA
62	251152703	Adjusted	PUMPJACK	-0.903419	MEC	2015-06-17	1	06:34:00	19	0	0	2	20	30	3.4012	32.32	11.08	21.24	0.385	0.872917	1.4
63	251152712	Unadjusted	PUMPJACK	1.54119	CMC	2015-05-25	1	07:40:00	0	7	16	20	1	10	2.30259	70.64	8.42	62.22	0.088	-0.0194444	NA
64	251152712	Adjusted	PUMPJACK	1.54119	CMC	2015-05-25	2	09:12:00	1	4	6	0	1	20	2.99573	70.64	8.42	62.22	0.088	0.0444444	1.53333
65	251152718	Unadjusted	CONTROL	-0.967845	MEC	2015-06-25	1	07:41:00	0	16	0	0	20	30	3.4012	26.56	6.4	20.16	0.798	13.9938	NA
66	251152718	Adjusted	CONTROL	-0.967845	MEC	2015-06-25	2	09:34:00	0	0	8	2	0	60	4.09434	26.56	6.4	20.16	0.798	14.0722	1.88333
67	251152732	Adjusted	SCREWPUMP	-1.40242	SO	2015-06-24	1	07:12:00	4	2	0	0	15	90	4.49981	21.6	8.725	12.875	0.19	1.93819	1.46667
68	251152742	Unadjusted	SCREWPUMP	-0.645715	CMC	2015-06-09	1	08:10:00	0	2	0	2	1	10	2.30259	40.76	15.2	25.56	0.209	0.104861	NA
69	251152742	Adjusted	SCREWPUMP	-0.645715	CMC	2015-06-09	2	09:23:00	0	1	2	0	1	10	2.30259	40.76	15.2	25.56	0.209	0.155556	1.21667
70	251152747	Unadjusted	SCREWPUMP	-0.646908	MEC	2015-06-29	1	06:20:00	2	0	0	0	999	20	2.99573	31.64	6.1	25.54	0.198	6.90833	NA
71	251152759	Unadjusted	SCREWPUMP	1.09498	CMC	2015-06-22	2	07:38:00	1	1	10	4	0	20	2.99573	66.92	12.18	54.74	0.186	0.93125	NA
72	251152759	Adjusted	SCREWPUMP	1.09498	CMC	2015-06-22	1	05:33:00	9	0	10	3	0	30	3.4012	66.92	12.18	54.74	0.186	0.844444	2.08333
73	251152760	Adjusted	PUMPJACK	-0.388011	CMC	2015-07-09	1	07:08:00	0	0	1	1	20	270	5.59842	37.64	7.76	29.88	0.29	9.92847	NA
74	251152772	Unadjusted	CONTROL	1.01266	MEC	2015-06-25	2	08:55:00	10	0	0	0	15	10	2.30259	56.36	3	53.36	0.121	3.11389	2.78333
75	251152781	Adjusted	PUMPJACK	1.13555	EG	2015-06-30	1	07:06:00	9	0	3	2	2	30	3.4012	65.28	9.86	55.42	0.17	0.966667	NA

## Sheet: savs_treatment_full_dataset
	point_id	noise_dist	species	band_num	recap	date	site	sex	age	basal	acute	wing_chord	tail_length	tarsus	mass	fat_score	pectoral_muscle	s1_time	s2_time	start_time	cap_time	decoy	cap_method	control_dist	silent_dist	playback_dist	pumpjack_dist	screwpump_dist	pumpjacks_dist	screwpumps_dist	oil_wells_dist	oil_infrastructure_dist	gas_wells_dist	power_lines_dist	fence_dist	roads_dist	disterbed_vegitation_dist	water_dist	pumpjacks_100	screwpumps_100	oilwells_100	oil_infrastructure_100	gas_wells_100	power_lines_100	fence_100	roads_100	disterbed_vegitation_100	water_100	pumpjacks_400
1	SAVS-52681	103.407	SAVS	251152681	FALSE	2016-05-17	PPJ5	M	ASY	3.20259	4.3526	72	51	21.9	18	0.5	3	90	733	2016-05-17 08:16:00	2016-05-17 08:26:00	Y	mistnet	NA	NA	NA	103.407	617.049	105.714	NA	105.714	68.315	110.953	NA	29.5003	140.702	127.568	NA	0	0	0	123.399	0	0	170.34	0	0	0	1
2	SAVS-52683	413.731	SAVS	251152683	FALSE	2016-05-19	CPSP3	M	ASY	2.88256	4.08092	71	52	20.3	18.3	0	3	85	691	2016-05-19 07:00:00	2016-05-19 07:09:00	Y	mistnet	413.731	NA	NA	NA	NA	NA	NA	2670.48	NA	477.576	512.75	NA	509.319	3.49351	NA	0	0	0	0	0	0	0	0	199.794	0	0
3	SAVS-52684	136.971	SAVS	251152684	FALSE	2016-05-19	CPSP3	M	SY	2.80215	4.47369	70	50	19.3	17.5	2	2	72	745	2016-05-19 09:56:00	2016-05-19 10:01:00	Y	mistnet	136.971	NA	NA	NA	NA	NA	NA	2337.55	NA	106.531	NA	NA	NA	39.605	NA	0	0	0	0	0	0	0	0	183.626	0	0
4	SAVS-52684	136.971	SAVS	251152685	FALSE	2016-05-19	CPSP3	M	ASY	2.75874	3.68602	69	50	20.7	20.5	1.25	3	124	765	2016-05-19 09:56:00	2016-05-19 10:01:00	Y	mistnet	136.971	NA	NA	NA	NA	NA	NA	2337.55	NA	106.531	NA	NA	NA	39.605	NA	0	0	0	0	0	0	0	0	183.626	0	0
5	SAVS-52700R	133.004	SAVS	251152700	TRUE	2016-05-27	80	M	ASY	2.58324	4.46912	69.5	48	18.6	17.3	0.25	3	88	722	2016-05-27 10:07:00	2016-05-27 10:17:00	Y	mistnet	NA	NA	732.831	NA	133.004	NA	131.142	131.142	69.9068	196.725	NA	68.1481	17.6611	142.27	NA	0	0	0	56.8831	0	0	134.417	346.373	0	0	0
6	SAVS-712-R	135.093	SAVS	251152712	TRUE	2016-05-17	PPJ5	M	ASY	2.64191	4.40232	71	50	21	18.4	0.25	3	100	860	2016-05-17 07:38:00	2016-05-17 07:52:00	Y	mistnet	NA	NA	NA	135.093	399.091	133.216	401.292	133.216	120.232	271.19	NA	55.516	90.5875	41.4969	NA	0	0	0	0	0	0	107.564	82.7399	268.142	0	1
7	SAVS-52721	389.637	SAVS	251152721	FALSE	2016-05-18	C80	M	SY	3.04539	4.40818	72	50	20.6	17.8	0	3	89	841	2016-05-18 06:15:00	2016-05-18 06:17:00	Y	mistnet	389.637	NA	NA	NA	837.406	NA	NA	833.194	NA	230.223	NA	NA	NA	43.3272	NA	0	0	0	0	0	0	0	0	179.41	0	0
8	SAVS-793	449.322	SAVS	251152793	FALSE	2016-05-18	C80	M	SY	2.71602	3.59676	71	49	20.3	17.7	0	2	69	865	2016-05-18 09:15:00	2016-05-18 09:20:00	Y	mistnet	449.322	NA	NA	NA	722.737	NA	NA	720.493	NA	139.672	NA	NA	535.796	15.7649	NA	0	0	0	0	0	0	0	0	197.223	0	0
9	SAVS-52794	63.0714	SAVS	251152794	FALSE	2016-05-19	PSP1	M	ASY	3.19458	4.13868	65	42	19.5	17.6	0.25	3	135	730	2016-05-19 07:30:00	2016-05-19 07:31:00	Y	mistnet	NA	NA	NA	NA	63.0714	541.604	83.2886	83.2886	74.7843	190.381	66.1008	11.1888	64.037	62.9838	177.758	0	1	1	67.2145	0	149.933	226.944	261.921	126.929	0	0
10	SAVS-64801	121.742	SAVS	262164801	FALSE	2016-05-17	PSP3	M	ASY	1.96571	3.92395	71	47	19.2	18.1	1	3	69	791	2016-05-17 06:53:00	2016-05-17 07:11:00	Y	mistnet	NA	NA	NA	617.888	121.742	NA	128.101	124.067	123.673	448.705	NA	44.4454	138.252	138.553	NA	0	0	0	0	0	0	132.49	0	0	0	0
11	SAVS-64809	349.326	SAVS	262164809	FALSE	2016-05-28	CPSP3	M	SY	2.34947	4.29374	69	49	20.3	17.6	0.25	1	57	730	2016-05-28 06:08:00	2016-05-28 06:30:00	Y	mistnet	349.326	NA	NA	NA	NA	NA	NA	2771.74	NA	272.16	NA	NA	NA	64.9634	NA	0	0	0	0	0	0	0	0	151.651	0	0
12	SAVS-64830	373.567	SAVS	262164830	FALSE	2016-05-24	CPSP3	M	ASY	2.49651	3.9373	74	50	19.8	17.1	0.25	2	139	748	2016-05-24 07:23:00	2016-05-24 07:40:00	Y	mistnet	373.567	NA	NA	NA	NA	NA	NA	2443.44	NA	473.773	438.038	NA	435.166	203.992	NA	0	0	0	0	0	0	0	0	0	0	0
13	SAVS-64835	157.029	SAVS	262164835	FALSE	2016-06-05	80	M	SY	2.39425	4.19268	66	45	18.6	16.5	0.75	2	90	826	2016-06-05 05:27:00	2016-06-05 06:43:00	Y	mistnet	NA	NA	832.837	NA	157.029	NA	174.021	173.242	169.953	394.3	NA	116.913	134.107	87.4109	NA	0	0	0	0	0	0	0	0	98.128	0	0
14	SAVS-64856	171.292	SAVS	262164856	FALSE	2016-05-27	PSP3	M	SY	1.9373	4.41304	69	50	19.4	17.2	1.5	2	93	465	2016-05-27 05:55:00	2016-05-27 06:20:00	Y	mistnet	NA	NA	NA	689.061	171.292	NA	165.696	148.222	145.543	457.313	NA	88.0539	166.956	262.705	NA	0	0	0	0	0	0	43.4409	0	0	0	0
15	SAVS-64865	517.665	SAVS	262164865	FALSE	2016-06-03	CPSP3	M	SY	1.70838	3.93339	70	48	19.7	17.8	0.5	2	105	795	2016-06-03 06:30:00	2016-06-03 06:32:00	Y	mistnet	517.665	NA	NA	NA	NA	NA	NA	2023.01	NA	228.702	NA	349.345	NA	53.5761	NA	0	0	0	0	0	0	0	0	168.585	0	0
16	80-SN2	186.454	SAVS	262164924	FALSE	2016-06-10	80	M	ASY	1.7168	3.76507	70	49	20.9	16.5	1.25	2	69	710	2016-06-10 08:51:00	2016-06-10 09:01:00	N	mistnet	NA	NA	647.46	NA	186.454	NA	188.399	187.329	183.328	379.651	NA	133.338	188.199	179.385	443.187	0	0	0	0	0	0	0	0	0	0	0
17	SAVS-64935	138.13	SAVS	262164935	FALSE	2016-06-06	C247	M	SY	1.47705	3.32215	74	43	20.3	18.5	0	3	110	960	NA	2016-06-06 07:42:00	Y	mistnet	138.13	NA	NA	NA	NA	NA	NA	1393.46	NA	203.18	NA	582.807	267.573	61.9702	NA	0	0	0	0	0	0	0	0	177.977	0	0
18	SAVS-64938	108.559	SAVS	262164938	FALSE	2016-06-06	C247	M	SY	2.66026	4.42891	71	54	20.1	17.8	0	3	79	945	2016-06-06 05:42:00	2016-06-06 05:50:00	Y	mistnet	108.559	NA	NA	NA	NA	NA	NA	1367.85	NA	233.573	NA	NA	292.513	32.3747	NA	0	0	0	0	0	0	0	0	249.574	0	0
19	CPSP3-UN1	767.756	SAVS	262164961	FALSE	2016-06-07	CPSP3	M	ASY	2.37211	3.79144	70	50	19.8	18	0.25	2	153	697	2016-06-07 05:39:00	2016-06-07 05:54:00	N	mistnet	767.756	NA	NA	NA	NA	NA	NA	1731.74	NA	444.1	NA	75.9274	NA	75.9274	NA	0	0	0	0	0	0	130.925	0	130.925	0	0
20	SAVS-64970	318.636	SAVS	262164970	FALSE	2016-06-18	80	M	SY	1.69745	3.28091	72	53	19.2	17.9	0.25	3	80	783	2016-06-18 06:53:00	2016-06-18 07:16:00	Y	mistnet	906.124	NA	688.418	NA	318.636	NA	308.532	308.532	259.989	135.97	NA	230.188	80.0459	25.358	NA	0	0	0	0	0	0	0	119.513	192.338	0	0
21	CPSP3-SN6	445.082	SAVS	262164992	FALSE	2016-06-28	CPSP3	M	ASY	2.3263	3.42231	68	45	21.1	17.2	0.25	2	175	759	2016-06-28 09:25:00	2016-06-28 09:40:00	N	mistnet	445.082	NA	NA	NA	NA	NA	NA	2056.77	NA	200.345	NA	407.913	NA	24.292	NA	0	0	0	0	0	0	0	0	193.88	0	0
22	SAVS-75326	343.238	SAVS	263175326	FALSE	2016-06-14	C80	M	SY	3.0037	4.71635	70	47	20.5	17	2	1	124	786	2016-06-14 06:46:00	2016-06-14 06:50:00	Y	mistnet	343.238	NA	NA	NA	NA	NA	NA	1494.16	NA	151.009	NA	315.823	NA	113.837	582.365	0	0	0	0	0	0	0	0	0	0	0
23	80-SN1	242.101	SAVS	263175406	FALSE	2016-06-14	80	M	SY	3.18304	4.27333	70	49	20.3	15.8	0.5	1	58	745	2016-06-14 08:30:00	2016-06-14 08:55:00	N	droptrap	NA	NA	621.421	NA	242.101	NA	242.202	241.211	237.177	414.711	NA	189.511	244.759	160.015	396.336	0	0	0	0	0	0	0	0	0	0	0
24	SAVS-75425	317.077	SAVS	263175425	FALSE	2016-06-18	PSP1	M	SY	2.4248	4.21538	71	51	19.5	19.4	0.25	2	96	860	2016-06-18 06:33:00	2016-06-18 06:35:00	Y	mistnet	NA	NA	NA	NA	317.077	537.882	258.429	251.54	246.704	129.81	213.297	181.96	221.535	101.307	405.99	0	0	0	0	0	0	0	0	0	0	0
25	C247-SN7	114.529	SAVS	263175445	FALSE	2016-06-29	C247	M	ASY	1.59331	3.52282	74	53	21	18.6	0.25	3	169	939	2016-06-29 09:48:00	2016-06-29 10:12:00	N	mistnet	114.529	NA	NA	NA	NA	NA	NA	1333.94	NA	252.268	NA	592.145	283.213	28.3018	NA	0	0	0	0	0	0	0	0	309.287	0	0
26	CPSP3-CN15	171.642	SAVS	263175457	FALSE	2016-07-15	CPSP3	M	ASY	2.06939	3.95891	70	49	20.9	17.9	1.75	2	85	740	NA	2016-07-15 07:24:00	N	mistnet	171.642	NA	NA	NA	NA	NA	NA	2288.29	NA	64.7517	NA	NA	NA	67.0054	NA	0	0	0	0	29.3187	0	0	0	174.886	0	0
27	CPSP3-SN7	412.167	SAVS	263175482	FALSE	2016-07-05	CPSP3	M	ASY	1.84372	3.91042	70.5	49	19.4	18.4	1.5	2	77	800	2016-07-05 09:46:00	2016-07-05 10:15:00	N	mistnet	412.167	NA	NA	NA	NA	NA	NA	2698.08	NA	469.166	538.664	NA	535.006	29.8741	NA	0	0	0	0	0	0	0	0	190.235	0	0
28	CPSP3-SN15	783.618	SAVS	263175533	FALSE	2016-07-10	CPSP3	M	ASY	2.39243	3.97029	71	48	20.5	17.5	1.5	2	120	790	2016-07-10 09:40:00	2016-07-10 10:02:00	N	mistnet	783.618	NA	NA	NA	NA	NA	NA	1737.97	NA	449.381	NA	64.872	NA	64.872	NA	0	0	0	0	0	0	152.757	0	152.757	0	0
29	SAVS-602	359.961	SAVS	251152602	FALSE	2015-06-15	PPJ8	M	ASY	2.7027	3.69784	69	47	19.2	18.5	1	3	121	692	2015-06-15 09:16:00	2015-06-15 09:18:00	Y	mistnet	NA	NA	NA	359.961	NA	342.417	NA	342.417	327.238	268.185	NA	259.915	325.149	81.1948	81.1948	0	0	0	0	0	0	0	0	91.4276	91.4276	1
30	SAVS-603	309.931	SAVS	251152603	FALSE	2015-06-15	PPJ8	M	ASY	2.26384	3.38235	72	44	20.6	18.7	1	2	100	681	2015-06-15 08:12:00	2015-06-15 08:29:00	Y	mistnet	NA	NA	NA	309.931	NA	292.855	NA	292.855	278.324	254.561	NA	225.55	258.322	156.374	156.374	0	0	0	0	0	0	0	0	0	0	1
31	SAVS-607	380.802	SAVS	251152607	FALSE	2015-05-22	CPSP3	M	SY	1.72988	3.63125	69	51	19.7	17.8	0	1	112	633	2015-05-22 10:01:00	2015-05-22 10:14:00	Y	mistnet	380.802	NA	NA	NA	NA	NA	NA	2804.98	NA	268.633	NA	NA	NA	81.5509	NA	0	0	0	0	0	0	0	0	183.524	0	0
32	SAVS-610	428.085	SAVS	251152610	FALSE	2015-05-21	PPJ5	M	ASY	2.97859	3.14931	69	47	20.2	17.9	1	2	230	770	2015-05-21 08:13:00	2015-05-21 08:15:00	Y	mistnet	NA	NA	NA	428.085	660.513	419.266	NA	281.512	411.017	300.998	NA	312.323	300.298	198.38	NA	0	0	0	0	0	0	0	0	0	0	0
33	SAVS-611	428.085	SAVS	251152611	FALSE	2015-05-21	PPJ5	M	ASY	3.43914	4.4586	71	51	20.9	18.4	0	2	140	892	2015-05-21 08:13:00	2015-05-21 08:15:00	Y	mistnet	NA	NA	NA	428.085	660.513	419.266	NA	281.512	411.017	300.998	NA	312.323	300.298	198.38	NA	0	0	0	0	0	0	0	0	0	0	0
34	SAVS-612	181.135	SAVS	251152612	FALSE	2015-05-20	PPJ5	M	ASY	3.28091	4.11153	72	52	21	18.8	0	3	147	792	2015-05-20 08:50:00	2015-05-20 08:54:00	Y	mistnet	NA	NA	NA	181.135	342.838	181.238	345.643	181.238	167.707	297.502	NA	45.3906	32.5856	32.5856	NA	0	0	0	0	0	0	179.709	188.302	314.837	0	1
35	SAVS-614	333.204	SAVS	251152614	FALSE	2015-05-19	80	M	ASY	3.41444	4.20767	71	48	21.1	19.1	0	2	155	615	2015-05-19 07:30:00	2015-05-19 07:31:00	Y	mistnet	NA	NA	NA	NA	333.204	NA	349.899	349.324	337.005	548.795	NA	286.297	100.426	70.3945	NA	0	0	0	0	0	0	0	0	142.422	0	0
36	SAVS-615	105.076	SAVS	251152615	FALSE	2015-05-18	220	M	ASY	2.68102	4.26033	71	46	20.4	18.6	0	3	113	885	2015-05-18 08:42:00	2015-05-18 08:56:00	Y	mistnet	NA	NA	NA	105.076	NA	107.533	NA	84.2652	82.7698	455.199	NA	NA	166.691	97.0657	426.455	0	0	0	26.1328	0	0	0	0	13.6591	0	1
37	SAVS-616	194.92	SAVS	251152616	FALSE	2015-05-18	220	M	ASY	2.07443	3.81257	69	45	20.3	17.4	2	3	90	833	2015-05-18 07:34:00	2015-05-18 07:48:00	Y	mistnet	NA	NA	NA	194.92	NA	187.172	NA	184.872	175.813	NA	NA	591.845	217.401	180.216	258.818	0	0	0	0	0	0	0	0	0	0	1
38	SAVS-617	175.414	SAVS	251152617	FALSE	2015-05-15	C247	M	SY	1.09861	3.11795	73	50	19.9	18.2	0	3	107	1155	2015-05-15 09:59:00	2015-05-15 10:00:00	Y	mistnet	175.414	NA	NA	NA	NA	NA	NA	1122.69	NA	452.176	NA	NA	455.74	79.6403	NA	0	0	0	0	0	0	0	0	113.288	0	0
39	SAVS-620	390.032	SAVS	251152620	FALSE	2015-05-14	C80	M	SY	3.10189	3.7723	71	50	19.9	18	2	2	375	2070	2015-05-14 09:56:00	2015-05-14 10:10:00	Y	mistnet	390.032	NA	NA	NA	NA	NA	NA	1408.15	NA	340.149	NA	224.725	NA	146.751	280.485	0	0	0	0	0	0	0	0	0	0	0
40	SAVS-621	390.032	SAVS	251152621	FALSE	2015-05-14	C80	M	SY	3.69203	3.86953	71	49	20.1	17.8	0	2	510	1125	2015-05-14 09:56:00	2015-05-14 10:10:00	Y	mistnet	390.032	NA	NA	NA	NA	NA	NA	1408.15	NA	340.149	NA	224.725	NA	146.751	280.485	0	0	0	0	0	0	0	0	0	0	0
41	SAVS-624	56.5862	SAVS	251152624	FALSE	2015-05-20	PSP1	M	SY	2.51122	3.87619	72	49	21.2	18.4	0	2	125	870	2015-05-20 10:05:00	2015-05-20 10:10:00	Y	mistnet	NA	NA	NA	NA	56.5862	571.013	116.082	116.082	107.602	220.146	27.9019	49.1331	36.343	92.3909	135.932	0	0	0	0	0	191.988	177.003	311.578	43.2117	0	0
42	SAVS-636	143.618	SAVS	251152636	FALSE	2015-05-15	C247	M	ASY	2.71998	4.11349	65	49	20.1	18.6	1	2	145	700	2015-05-15 09:38:00	2015-05-15 09:39:00	Y	mistnet	143.618	NA	NA	NA	NA	NA	NA	1428.5	NA	202.409	NA	NA	299.237	58.5213	NA	0	0	0	0	0	0	0	0	160	0	0
43	SAVS-639	365.903	SAVS	251152639	FALSE	2015-05-15	C247	M	ASY	2.90252	3.77046	68	47	20.3	16.5	1	2	220	845	2015-05-15 07:28:00	2015-05-15 07:44:00	Y	mistnet	365.903	NA	NA	NA	NA	NA	NA	1366.28	NA	81.8652	NA	379.798	79.3878	19.8039	NA	0	0	0	0	13.7089	0	0	63.1729	256.237	0	0
44	SAVS-640	166.964	SAVS	251152640	FALSE	2015-05-14	C80	M	ASY	2.7638	4.17562	72	51	21.2	18.8	2	2	114	925	2015-05-14 08:14:00	2015-05-14 08:14:00	N	mistnet	166.964	NA	NA	NA	NA	NA	NA	1305.12	NA	327.467	NA	502.779	NA	93.0286	NA	0	0	0	0	0	0	0	0	75.5159	0	0
45	SAVS-642	112.925	SAVS	251152642	FALSE	2015-05-13	80	M	ASY	3.65066	4.1252	69	51	20.6	18.8	2	2	245	800	2015-05-13 08:16:00	2015-05-13 08:24:00	Y	mistnet	NA	NA	769.39	NA	112.925	NA	128.746	127.7	126.287	360.081	NA	64.6429	98.7791	132.842	569.004	0	0	0	0	0	0	120.377	6.12953	0	0	0
46	SAVS-643	133.795	SAVS	251152643	FALSE	2015-05-14	80	M	ASY	2.51521	3.92158	65	43	18.8	16.4	1	2	142	1072	2015-05-14 06:58:00	2015-05-14 07:04:00	Y	mistnet	NA	NA	562.512	NA	133.795	NA	121.754	121.565	115.334	237.044	NA	47.0361	134.541	67.0976	572.048	0	0	0	0	0	0	122.606	0	147.967	0	0
47	SAVS-644	489.147	SAVS	251152644	FALSE	2015-05-14	80	M	ASY	3.01161	4.16573	71	51	19.7	19.7	2	3	164	1030	2015-05-14 09:13:00	2015-05-14 09:20:00	Y	mistnet	NA	NA	671.078	NA	489.147	NA	489.854	488.85	484.817	459.055	NA	436.335	491.178	43.0904	173.67	0	0	0	0	0	0	0	0	171.928	0	0
48	SAVS-645	331.91	SAVS	251152645	FALSE	2015-05-18	220	M	SY	2.27213	3.90721	70	50	21.1	17	1	3	99	824	2015-05-18 07:56:00	2015-05-18 08:12:00	Y	mistnet	NA	NA	NA	331.91	NA	341.637	NA	328.778	330.938	194.877	NA	NA	366.266	121.485	NA	0	0	0	0	0	0	0	0	0	0	1
49	SAVS-647	109.809	SAVS	251152647	FALSE	2015-05-21	PPJ5	M	ASY	2.75493	4.5007	70	46	20.9	17.3	0	3	125	1108	2015-05-21 07:13:00	2015-05-21 07:17:00	Y	mistnet	NA	NA	NA	109.809	489.826	118.614	496.461	118.614	76.5393	110.547	NA	42.1338	70.8042	129.489	NA	0	0	0	61.5324	0	0	137.006	103.876	0	0	1
50	SAVS-651	267.686	SAVS	251152651	FALSE	2015-06-22	PSP3	M	SY	2.64048	3.5169	68	58	20.5	17.3	1	2	102	683	2015-06-22 06:25:00	2015-06-22 06:30:00	Y	mistnet	NA	NA	NA	381.266	267.686	387.001	279.914	279.914	269.806	394.194	NA	155.603	54.0843	46.6739	NA	0	0	0	0	0	0	0	125.629	106.975	0	1
51	SAVS-655	62.0322	SAVS	251152655	FALSE	2015-06-18	PPJ8	M	SY	2.54475	4.13164	69	44	21	20.3	2	2	159	868	2015-06-18 09:31:00	2015-06-18 09:46:00	Y	mistnet	NA	NA	NA	62.0322	NA	79.3143	382.285	71.4132	67.4488	188.059	NA	298.146	11.181	0.603189	392.807	1	0	1	65.0366	0	0	0	276.413	368.626	0	2
52	SAVS-659	313.957	SAVS	251152659	FALSE	2015-05-18	220	M	SY	3.01062	3.9808	74	52	19.3	18.9	0	3	131	658	2015-05-18 10:09:00	2015-05-18 10:14:00	Y	mistnet	NA	NA	NA	313.957	NA	322.717	NA	318.689	310.297	115.162	NA	558.713	317.155	50.3161	NA	0	0	0	0	0	0	0	0	247.765	0	1
53	SAVS-661	354.882	SAVS	251152661	FALSE	2015-05-12	C80	M	SY	3.02155	3.58574	70	48	20.7	18.3	1	NA	124	960	2015-05-12 08:30:00	2015-05-12 08:33:00	Y	mistnet	354.882	NA	NA	NA	809.239	NA	NA	808.193	NA	179.312	NA	NA	NA	56.3366	NA	0	0	0	0	0	0	0	0	204.662	0	0
54	SAVS-664	179.494	SAVS	251152664	FALSE	2015-05-20	PSP1	M	SY	2.63333	3.61308	69	48	20.1	18.4	1	2	110	760	2015-05-20 09:53:00	2015-05-20 09:57:00	Y	mistnet	NA	NA	NA	NA	179.494	353.975	145.932	143.553	136.655	368.702	225.007	53.773	138.091	10.3008	349.396	0	0	0	0	0	0	124.088	0	324.304	0	1
55	SAVS-665	190	SAVS	251152665	FALSE	2015-05-21	PSP3	M	SY	1.88099	3.63125	70	46	20.1	19.4	0	3	72	670	2015-05-21 06:58:00	2015-05-21 07:00:00	Y	mistnet	NA	NA	NA	349.125	190	352.376	198.639	198.639	188.565	410.836	NA	128.061	23.2627	73.3738	NA	0	0	0	0	0	0	0	229.74	63.4542	0	1
56	SAVS-666	283.425	SAVS	251152666	FALSE	2015-05-22	PSP3	M	SY	2.81661	3.93535	73	51	19.2	18.7	0	2	81	750	2015-05-22 07:36:00	2015-05-22 07:36:00	Y	mistnet	NA	NA	NA	801.25	283.425	NA	281.969	267.434	273.902	329.833	NA	211.466	289.418	227.003	NA	0	0	0	0	0	0	0	0	0	0	0
57	SAVS-667	211.294	SAVS	251152667	FALSE	2015-05-22	PSP3	M	SY	1.09861	3.8111	70	45	20	17	0	1	82	742	2015-05-22 08:40:00	2015-05-22 08:54:00	Y	mistnet	NA	NA	NA	730.86	211.294	NA	208.663	193.282	198.269	398.288	NA	136.548	214.682	236.643	NA	0	0	0	0	0	0	0	0	0	0	0
58	SAVS-668	197.363	SAVS	251152668	FALSE	2015-05-28	PSP3	M	ASY	1.85942	3.50496	NA	51	20.6	18.3	1	2	100	720	2015-05-28 07:01:00	2015-05-28 07:07:00	Y	mistnet	NA	NA	NA	716.84	197.363	NA	193.179	176.599	177.3	425.197	NA	117.615	196.667	254.672	NA	0	0	0	0	0	0	0	0	0	0	0
59	SAVS-677	330.51	SAVS	251152677	FALSE	2015-05-19	C247	M	SY	2.46979	3.96043	72	45	20.2	18.2	0	3	136	658	2015-05-19 09:47:00	2015-05-19 09:58:00	Y	mistnet	330.51	NA	NA	NA	NA	NA	NA	1566.91	NA	147.466	NA	NA	314.108	154.876	NA	0	0	0	0	0	0	0	0	0	0	0
60	SAVS-678	388.005	SAVS	251152678	FALSE	2015-05-19	C247	M	SY	3.42491	NA	69	48	18.5	17	0	2	178	728	2015-05-19 07:58:00	2015-05-19 08:02:00	Y	mistnet	388.005	NA	NA	NA	NA	NA	NA	1372.66	NA	60.1679	NA	395.842	119.605	43.1981	NA	0	0	0	0	13.7089	0	0	0	122.365	0	0
61	SAVS-679	279.603	SAVS	251152679	FALSE	2015-05-15	C247	M	ASY	3.57515	4.42245	68	50	20.6	17	1	3	135	860	2015-05-15 09:42:00	2015-05-15 09:56:00	Y	mistnet	279.603	NA	NA	NA	NA	NA	NA	1453.4	NA	299.428	NA	NA	NA	159.035	NA	0	0	0	0	0	0	0	0	0	0	0
62	SAVS-700	127.201	SAVS	251152700	FALSE	2015-06-14	80	M	ASY	1.70111	3.68888	67	43	20.5	16.6	3	2	103	665	2015-06-14 06:26:00	2015-06-14 06:28:00	Y	mistnet	NA	NA	717.02	NA	127.201	NA	123.476	123.476	63.6383	183.349	NA	59.2961	30.7037	129.25	NA	0	0	0	79.9257	0	0	144	346.058	0	0	0
63	SAVS-703	391.556	SAVS	251152703	FALSE	2015-06-16	PPJ8	M	SY	2.40514	3.47569	72	49	21.1	17.7	4	2	121	636	2015-06-16 09:36:00	2015-06-16 09:37:00	Y	mistnet	NA	NA	NA	391.556	NA	374.227	NA	374.227	359.367	311.74	NA	211.637	307.491	104.051	104.051	0	0	0	0	0	0	0	0	0	0	1
64	SAVS-704	263.532	SAVS	251152704	FALSE	2015-06-18	PSP3	M	SY	2.14242	3.52636	70	49	20.9	16.8	1	1	100	622	2015-06-18 05:50:00	2015-06-18 05:51:00	Y	mistnet	NA	NA	NA	529.623	263.532	526.637	251.365	247.507	188.276	498.692	NA	164.15	175.986	175.986	NA	0	0	0	0	0	0	0	0	0	0	0
65	SAVS-712	101.553	SAVS	251152712	FALSE	2015-05-25	PPJ5	M	SY	2.13061	4.2576	70	49	21	18.2	0	2	84	663	2015-05-25 08:07:00	2015-05-25 08:08:00	Y	mistnet	NA	NA	NA	101.553	419.839	101.957	423.313	101.957	88.3963	228.081	NA	25.6188	61.292	1.98682	NA	0	0	0	32.695	0	0	164.463	111.579	199.618	0	1
66	SAVS-718	770.93	SAVS	251152718	FALSE	2015-06-11	CPSP3	M	ASY	1.8563	3.27941	71	51	20.1	17.9	1	2	105	627	2015-06-11 07:49:00	2015-06-11 07:50:00	Y	mistnet	770.93	NA	NA	NA	NA	NA	NA	1753.97	NA	433.4	NA	78.7966	NA	78.7966	NA	0	0	0	0	0	0	123.519	0	123.519	0	0
67	SAVS-728	91.586	SAVS	251152728	FALSE	2015-06-11	CPSP3	M	ASY	1.8901	3.40784	70	48	20.9	18.8	0	2	84	644	2015-06-11 05:42:00	2015-06-11 05:43:00	Y	mistnet	91.586	NA	NA	NA	NA	NA	NA	2531.99	NA	77.3912	NA	NA	NA	25.5911	NA	0	0	0	0	12.8608	0	0	0	314.992	0	0
68	SAVS-729	105	SAVS	251152729	FALSE	2015-06-21	CPSP3	M	ASY	2.78378	3.88691	68	49	20.4	18.3	1	2	134	664	2015-06-21 06:38:00	2015-06-21 06:46:00	Y	mistnet	105	NA	NA	NA	NA	NA	NA	2365.27	NA	210.625	NA	NA	NA	45.7466	NA	0	0	0	0	0	0	0	0	188.366	0	0
69	SAVS-732	214.674	SAVS	251152732	FALSE	2015-06-22	80	M	ASY	2.16619	3.07269	70	50	20.7	18.2	0	2	88	671	2015-06-22 08:25:00	2015-06-22 08:41:00	Y	mistnet	NA	NA	726.72	NA	214.674	NA	222.637	221.422	217.875	438.876	NA	150.783	212.517	118.983	421.142	0	0	0	0	0	0	0	0	0	0	0
70	SAVS-735	137.975	SAVS	251152735	FALSE	2015-06-22	80	M	ASY	1.09861	3.42751	70	43	20.1	17.4	0	1	88	694	2015-06-22 09:51:00	2015-06-22 09:55:00	Y	mistnet	NA	NA	752.386	NA	137.975	NA	150.858	149.66	147.094	382.151	NA	74.462	132.198	127.805	519.269	0	0	0	0	0	0	66.6859	0	0	0	0
71	SAVS-736	377.712	SAVS	251152736	FALSE	2015-06-12	220	M	ASY	1.88707	3.77781	75	53	20.6	18.5	1	1	102	655	2015-06-12 07:09:00	2015-06-12 07:14:00	Y	mistnet	NA	NA	NA	377.712	NA	385.224	NA	382.305	373.195	135.727	NA	499.416	364.154	2.58349	NA	0	0	0	0	0	0	0	0	199.792	0	1
72	SAVS-742	207.183	SAVS	251152742	FALSE	2015-06-09	PSP1	M	ASY	2.7213	3.7077	71	53	22.4	19.3	1	1	111	749	2015-06-09 05:30:00	2015-06-09 05:39:00	Y	mistnet	NA	NA	NA	NA	207.183	444.384	133.43	123.948	120.025	169.32	216.605	44.9102	165.15	31.1926	346.076	0	0	0	0	0	0	149.321	0	184.646	0	0
73	SAVS-746	224.611	SAVS	251152746	FALSE	2015-06-30	PSP1	M	SY	2.21485	3.37143	74	49	21.3	19.2	0	2	140	675	2015-06-30 06:02:00	2015-06-30 06:28:00	Y	mistnet	NA	NA	NA	NA	224.611	539.199	177.324	173.126	167.993	74.1578	146.971	110.959	155.168	80.7883	314.703	0	0	0	0	15.74	0	0	0	22.0749	0	0
74	SAVS-747	178.664	SAVS	251152747	FALSE	2015-06-22	PSP3	M	ASY	1.80829	3.45442	70	54	20.8	NA	1	1	127	649	2015-06-22 08:28:00	2015-06-22 08:32:00	Y	mistnet	NA	NA	NA	611.003	178.664	NA	189.771	189.771	185.429	362.956	NA	113.325	190.75	48.5565	545.918	0	0	0	0	0	0	0	0	174.458	0	0
75	SAVS-748	231.625	SAVS	251152748	FALSE	2015-07-02	C80	M	ASY	1.09861	3.18965	68	48	20.7	19.1	5	2	91	639	2015-07-02 08:33:00	2015-07-02 08:35:00	Y	mistnet	231.625	NA	NA	NA	NA	NA	NA	1284.35	NA	498.667	NA	347.637	NA	207.8	388.987	0	0	0	0	0	0	0	0	0	0	0
76	SAVS-757	298.573	SAVS	251152757	FALSE	2015-06-17	PSP1	M	SY	1.77156	3.41576	70	49	20.4	18	1	2	99	786	2015-06-17 05:49:00	2015-06-17 06:02:00	Y	mistnet	NA	NA	NA	NA	298.573	300.556	217.2	205.16	201.246	315.087	354.284	131.835	242.418	115.497	465.724	0	0	0	0	0	0	0	0	0	0	1
77	SAVS-759	178.227	SAVS	251152759	FALSE	2015-06-21	PSP3	M	ASY	2.4998	4.2035	70	45	19.8	16.6	0	1	102	1032	2015-06-21 09:16:00	2015-06-21 09:17:00	Y	mistnet	NA	NA	NA	510.271	178.227	514.714	192.118	192.118	184.48	377.633	NA	143.469	145.968	10.2091	590.952	0	0	0	0	0	0	0	0	198.937	0	0
78	SAVS-760	354.587	SAVS	251152760	FALSE	2015-06-29	PPJ5	M	SY	2.04898	3.62807	70	48	20.4	16.8	0	2	84	680	2015-06-29 08:18:00	2015-06-29 08:51:00	Y	mistnet	NA	NA	NA	354.587	845.856	348.976	546.2	299.726	340.445	248.471	NA	288.421	403.939	14.5585	NA	0	0	0	0	0	0	0	0	197.764	0	1
79	SAVS-763	97.3499	SAVS	251152763	FALSE	2015-06-15	PPJ8	M	SY	2.6174	3.87536	70	49	20.2	17.5	2	3	110	693	2015-06-15 05:45:00	2015-06-15 05:51:00	Y	mistnet	NA	NA	NA	97.3499	NA	86.4342	529.257	86.4342	72.2492	183.416	NA	187.373	68.4629	70.1446	289.095	1	0	1	65.0366	0	0	0	83.0559	131.645	0	1
80	SAVS-772	40.3113	SAVS	251152772	FALSE	2015-06-22	CPSP3	M	SY	1.09861	4.03176	70	48	19.9	17.9	0	2	77	961	2015-06-22 06:10:00	2015-06-22 06:11:00	Y	mistnet	40.3113	NA	NA	NA	NA	NA	NA	2415.57	NA	106.399	NA	NA	NA	4.71183	NA	0	0	0	0	0	0	0	0	399.414	0	0
81	SAVS-775	429.197	SAVS	251152775	FALSE	2015-07-21	80	M	ASY	2.49815	3.88855	69	47	19.6	17.7	0	2	96	810	2015-07-21 06:45:00	2015-07-21 06:48:00	Y	mistnet	741.515	NA	958.107	NA	429.197	NA	430.052	430.052	368.742	211.799	NA	365.803	260.624	40.8817	NA	0	0	0	0	0	0	0	0	79.585	0	0
82	SAVS-781	176.207	SAVS	251152781	FALSE	2015-06-29	PPJ8	M	ASY	2.28849	4.17869	72	51	20.7	18.2	1	2	112	725	2015-06-29 07:50:00	2015-06-29 07:54:00	Y	mistnet	NA	NA	NA	176.207	NA	188.15	481.745	177.83	179.619	46.6994	NA	216.157	167.201	28.6339	248.312	0	0	0	0	18.1873	0	0	0	317.777	0	1
83	SAVS-782	139.517	SAVS	251152782	FALSE	2015-06-25	PPJ8	M	SY	1.32176	2.79728	71	46	19.6	18.2	0	2	97	744	2015-06-25 06:26:00	2015-06-25 06:30:00	Y	mistnet	NA	NA	NA	139.517	NA	148.598	300.036	148.306	139.731	193.409	NA	235.917	77.3313	88.7459	484.738	0	0	0	0	0	0	0	166.752	15.0477	0	2
84	SAVS-792	345.469	SAVS	251152792	FALSE	2015-06-25	PPJ5	M	ASY	1.68224	3.20112	70	46	19.5	16.1	2	2	125	790	2015-06-25 06:30:00	2015-06-25 06:31:00	Y	mistnet	NA	NA	NA	345.469	587.218	354.466	598.161	354.466	302.38	220.662	NA	71.4246	59.4141	59.4141	NA	0	0	0	0	0	0	139.421	160.164	160.164	0	1
85	SAVS-808	151.568	SAVS	262164808	FALSE	2015-07-02	CPSP3	M	ASY	2.14943	3.01945	70	51	19.5	17	2	2	85	828	2015-07-02 08:23:00	2015-07-02 08:39:00	Y	mistnet	151.568	NA	NA	NA	NA	NA	NA	2430.54	NA	84.6222	NA	NA	NA	72.3912	NA	0	0	0	0	12.8608	0	0	0	143.912	0	0
[truncated: 18 more columns]
